# Supplementary material for: Impact of coronavirus disease 2019 (COVID-19) pandemic on attitude, behavior, and mental health of patients with rheumatic diseases
Source: Egypt Rheumatol Rehabil. 2020 Nov 12;47(1):45. doi: 10.1186/s43166-020-00045-y (PMC7658909; doi:10.1186/s43166-020-00045-y)
Supplement: Supplementary file 1 — Additional file 1. [file 43166_2020_45_MOESM1_ESM.zip]

Archive with 2 entries (2 files):
- CORONAVIRUS & Rheumatology patients2 - Google FormsR3.pdf
- renamed_1f45eR3.PDF
